# Supplementary material for: The SUMOylation Pathway Components Are Required for Vegetative Growth, Asexual Development, Cytotoxic Responses, and Programmed Cell Death Events in Fusarium oxysporum f. sp. niveum
Source: J Fungi (Basel). 2023 Jan 9;9(1):94. doi: 10.3390/jof9010094 (PMC9866417; doi:10.3390/jof9010094)
Supplement: Supplementary file 1 [file jof-09-00094-s001.zip]

Archive with 1 entries (1 files):
- jof-2140474 - Supplementary Materials.pdf
